# Supplementary material for: Identified in blood diet-related methylation changes stratify liver biopsies of NAFLD patients according to fibrosis grade
Source: Clin Epigenetics. 2022 Nov 30;14:157. doi: 10.1186/s13148-022-01377-6 (PMC9710135; doi:10.1186/s13148-022-01377-6)
Supplement: Supplementary file 2 — Additional file 2. 11627 CpGs annotated to genes. [file 13148_2022_1377_MOESM2_ESM.csv]

Name	Unique_UCSC_RefGene_Name
cg00003266	EML4
cg00005215	SERPINB12
cg00006090	PMFBP1
cg00006198	TDRD10
cg00010890	Unknown_region
cg00014502	TMC1
cg00019838	A2BP1
cg00022966	Unknown_region
cg00027081	TSSC1
cg00039173	Unknown_region
cg00040749	Unknown_region
cg00042854	Unknown_region
cg00044440	Unknown_region
cg00045416	CCNL1
cg00046410	ZMYM1
cg00047030	CYBRD1
cg00050375	ABCC10
cg00051885	IQCF6
cg00055811	RERE
cg00056034	PVT1
cg00058026	KRT76
cg00061114	CCDC88A
cg00066653	MSH3
cg00068115	TARS
cg00070185	Unknown_region
cg00071017	Unknown_region
cg00078861	Unknown_region
cg00080252	Unknown_region
cg00082656	SRPK2
cg00082897	TYMP
cg00087023	SRRM2
cg00093851	NDUFA5
cg00094158	Unknown_region
cg00095846	Unknown_region
cg00096995	NELFCD
cg00102327	Unknown_region
cg00103609	PCNX
cg00106767	LOC339290
cg00107099	AGAP1
cg00110435	ITSN1
cg00110846	MAGI2
cg00115149	Unknown_region
cg00120416	Unknown_region
cg00120464	ZNF827
cg00124009	PHLDA3
cg00124920	C1orf220
cg00132291	CCT4
cg00132626	ATPAF1
cg00136012	Unknown_region
cg00136400	CYP11B2
cg00137855	FAM169A
cg00138363	Unknown_region
cg00140798	IMPACT
cg00142239	DLGAP2
cg00142378	Unknown_region
cg00154825	BIVM-ERCC5
cg00154825	ERCC5
cg00155454	FHIT
cg00156403	FLVCR1
cg00157658	Unknown_region
cg00158184	EXOC4
cg00166917	TRIM33
cg00167916	TAP2
cg00168502	ZNF354B
cg00168967	ASPH
cg00171464	Unknown_region
cg00172846	PCDH9-AS2
cg00172846	PCDH9
cg00174654	BCAS2
cg00178648	PTPRG
cg00178984	SLC16A7
cg00179844	TMEM131
cg00180559	KIAA1804
cg00182205	MGAT5B
cg00183606	LOC388965
cg00187813	Unknown_region
cg00192892	RAB1A
cg00192913	Unknown_region
cg00195828	MFHAS1
cg00199753	DTX1
cg00200469	NDUFB6
cg00201192	Unknown_region
cg00201595	Unknown_region
cg00202819	SYCP3
cg00203564	Unknown_region
cg00204802	ATP11A
cg00204972	AGAP11
cg00213334	MIR548G
cg00220302	MTIF3
cg00220302	GTF3A
cg00224480	Unknown_region
cg00224512	Unknown_region
cg00232624	TMEM165
cg00235754	CYFIP1
cg00236005	ZNF365
cg00238692	NAP1L1
cg00240860	KIAA0430
cg00245032	YIPF4
cg00245492	FMN2
cg00246486	CD200R1
cg00247033	Unknown_region
cg00247737	Unknown_region
cg00249428	Unknown_region
cg00250171	Unknown_region
cg00253649	Unknown_region
cg00254017	MAP3K1
cg00254415	FUT8
cg00254888	QKI
cg00258203	Unknown_region
cg00261770	PRDM16
cg00273220	TTC38
cg00278597	LOC101927845
cg00280377	TRIML1
cg00280635	HOOK1
cg00281348	Unknown_region
cg00282877	LOC619207
cg00284086	Unknown_region
cg00286388	LPAR6
cg00286388	RB1
cg00290067	C6orf58
cg00293303	ERC1
cg00295382	MYCL1
cg00297414	Unknown_region
cg00299070	RYR2
cg00302575	Unknown_region
cg00303811	SLC30A3
cg00304076	ARNT
cg00304793	FHL2
cg00306562	Unknown_region
cg00307191	Unknown_region
cg00309135	SLC2A12
cg00309402	AADAT
cg00310044	TESK2
cg00310410	Unknown_region
cg00315837	OR4D10
cg00320433	DNAJC8
cg00320696	Unknown_region
cg00322121	LNX1
cg00324422	Unknown_region
cg00325920	PTPRG
cg00328711	Unknown_region
cg00329052	Unknown_region
cg00335957	Unknown_region
cg00338281	NREP
cg00338852	ARL13B
cg00342066	Unknown_region
cg00345704	LOC730755
cg00346623	BTBD9
cg00346755	NRP1
cg00347071	B3GALT1
cg00348598	BMPER
cg00351735	ANKS1B
cg00351838	TMEM184C
cg00352005	KDM3A
cg00355217	ZNF704
cg00356829	Unknown_region
cg00357176	HIPK2
cg00362680	GLI3
cg00370227	SOCS5
cg00372150	RABGAP1
cg00380435	ADSSL1
cg00385983	Unknown_region
cg00388442	PPAP2B
cg00389081	LRRC8D
cg00391990	METTL9
cg00391990	LOC101927814
cg00394760	CERS5
cg00394901	CHN2
cg00395929	LOC145783
cg00397911	RBFOX2
cg00398662	PTPN4
cg00399378	SH2D7
cg00400587	Unknown_region
cg00401471	SPINT2
cg00402108	CCDC60
cg00402554	Unknown_region
cg00404538	PLCB1
cg00408605	TRAPPC9
cg00408678	Unknown_region
cg00408720	ZNF192
cg00411203	PLK2
cg00413455	TCF4
cg00414354	SP3
cg00415729	CMAHP
cg00416645	IGFBP5
cg00417071	TSPAN5
cg00418859	CNGA1
cg00418859	LOC101927157
cg00423811	PTPRN2
cg00425162	Unknown_region
cg00425678	Unknown_region
cg00427638	CTNNA1
cg00428550	Unknown_region
cg00431653	ST7-OT4
cg00431653	ST7
cg00432369	TOX
cg00449123	Unknown_region
cg00449608	GPR45
cg00450617	SNTG2
cg00451491	Unknown_region
cg00455523	ITIH5
cg00456037	Unknown_region
cg00456581	Unknown_region
cg00461578	ZNF827
cg00461841	ATF7IP2
cg00463052	NACA2
cg00464596	NAGK
cg00465058	SNHG5
cg00465058	SNORD50A
cg00465058	SNORD50B
cg00465337	RPP38
cg00469340	BACH2
cg00471768	FLRT3
cg00471768	MACROD2
cg00474798	SUCLG1
cg00476211	Unknown_region
cg00476270	Unknown_region
cg00480142	Unknown_region
cg00484484	Unknown_region
cg00487848	SFRS8
cg00488298	ATF2
cg00491453	Unknown_region
cg00492003	DNAJA4
cg00500013	IGF1R
cg00500227	Unknown_region
cg00503731	Unknown_region
cg00504934	Unknown_region
cg00505851	RBFOX2
cg00508982	SESN1
cg00510786	MAP2
cg00511641	CHD6
cg00512129	NID1
cg00513824	Unknown_region
cg00514964	UNC80
cg00516206	PITPNC1
cg00519153	EPC2
cg00519320	WDR59
cg00528490	MAP4K4
cg00530387	MYO9B
cg00530629	ZFPM2
cg00534626	GRIN2A
cg00535466	ZC3H8
cg00538017	LGSN
cg00543415	Unknown_region
cg00549669	Unknown_region
cg00550721	CDKN2A
cg00552502	MCHR2-AS1
cg00554341	Unknown_region
cg00558019	KLHL7
cg00570598	Unknown_region
cg00574206	Unknown_region
cg00574213	KIAA1751
cg00575681	DLG1
cg00579734	SYNE2
cg00579734	MIR548AZ
cg00582075	NUDC
cg00584955	SCAND3
cg00585031	KIF13A
cg00587635	RPS6KA2
cg00589760	CTNNA1
cg00593365	CPA6
cg00593404	TRAM2
cg00599328	PEX1
cg00602502	ATP10A
cg00604009	Unknown_region
cg00606496	Unknown_region
cg00608338	LRRC2
cg00609466	Unknown_region
cg00612290	IL1R2
cg00612517	APMAP
cg00616705	PSMD1
cg00617568	B4GALNT2
cg00618183	SEC14L1
cg00620746	ZFHX4
cg00621583	Unknown_region
cg00624514	DNA2
cg00624704	Unknown_region
cg00627361	Unknown_region
cg00629080	RNF135
cg00630248	Unknown_region
cg00630543	Unknown_region
cg00632517	WWTR1
cg00634941	ABCB1
cg00635695	PTPRN2
cg00635950	CAPRIN2
cg00636067	UBE2D1
cg00637744	LINC01122
cg00639920	Unknown_region
cg00640521	FAM107B
cg00641391	Unknown_region
cg00648038	LYG2
cg00653017	ITCH
cg00655147	SLC16A12
cg00655769	Unknown_region
cg00657581	IL17RC
cg00659204	Unknown_region
cg00660025	ALG6
cg00660452	CHAF1B
cg00661155	C2orf80
cg00661424	Unknown_region
cg00666211	Unknown_region
cg00670714	APOD
cg00671716	NAV3
cg00671823	GTF3C1
cg00674475	Unknown_region
cg00676602	PQLC3
cg00678216	Unknown_region
cg00687132	Unknown_region
cg00688487	SMYD3
cg00688630	Unknown_region
cg00688802	RHBDD1
cg00692760	MAK16
cg00692760	C8orf41
cg00695244	IQUB
cg00706903	ESRRG
cg00712984	RERG
cg00713412	ZBTB5
cg00715139	ATG5
cg00716294	ZNF274
cg00718039	MFHAS1
cg00720375	LOC100271715
cg00721151	Unknown_region
cg00723685	ZNF233
cg00723726	TJP2
cg00724403	Unknown_region
cg00726266	ZNF136
cg00728029	Unknown_region
cg00729860	Unknown_region
cg00742472	Unknown_region
cg00743392	BCL2
cg00746810	ATG7
cg00748861	Unknown_region
cg00752045	PAFAH1B1
cg00752249	Unknown_region
cg00754625	SCYL2
cg00760631	LRIG1
cg00760826	MYO18B
cg00763510	Unknown_region
cg00763594	KIAA1026
cg00765144	MLLT10
cg00767012	PFKM
cg00767391	SAMD12
cg00767442	PPARGC1A
cg00767573	Unknown_region
cg00767961	LTA4H
cg00771217	TMPRSS11D
cg00775035	Unknown_region
cg00775948	GNA14
cg00776406	NUP98
cg00776928	UBXN7
cg00777253	POU6F2
cg00778079	EYS
cg00780458	Unknown_region
cg00782174	SLC1A5
cg00782223	FER1L6
cg00782223	FER1L6-AS1
cg00788354	Unknown_region
cg00788864	Unknown_region
cg00789793	RASA2
cg00790906	PELI2
cg00792789	Unknown_region
cg00793666	Unknown_region
cg00795205	PRKCB
cg00796374	Unknown_region
cg00797286	Unknown_region
cg00799742	BTBD9
cg00800606	ST8SIA1
cg00801360	SET
cg00801629	Unknown_region
cg00804073	DAAM1
cg00804525	TMCO7
cg00806364	Unknown_region
cg00807710	CDCP1
cg00808545	MKL2
cg00814034	GLB1L
cg00814034	STK16
cg00816152	Unknown_region
cg00821977	Unknown_region
cg00824333	ABAT
cg00829041	DIRC3
cg00830313	Unknown_region
cg00834966	Unknown_region
cg00835400	YLPM1
cg00838756	Unknown_region
cg00839642	EXOC4
cg00842122	GALK2
cg00843240	ACAP2
cg00843538	Unknown_region
cg00845332	LOC643542
cg00846769	INPP5A
cg00850443	TFRC
cg00854324	WWP2
cg00854933	CTPS1
cg00861316	MIR1237
cg00861316	RPS6KA4
cg00863205	Unknown_region
cg00865327	FAM208B
cg00874371	Unknown_region
cg00874377	Unknown_region
cg00874589	Unknown_region
cg00877619	SCN10A
cg00879872	PSMA1
cg00882611	HNRNPC
cg00884342	MPZL1
cg00888720	GSAP
cg00888720	LOC101927243
cg00896193	CMIP
cg00898190	Unknown_region
cg00904580	Unknown_region
cg00905042	GALNT7
cg00905304	XRN1
cg00905862	Unknown_region
cg00906220	NUP107
cg00907833	Unknown_region
cg00908507	TGS1
cg00910029	D2HGDH
cg00910190	METTL15
cg00910338	SNORD114-6
cg00910355	NAT15
cg00911624	RNF212B
cg00912793	NID1
cg00914575	CCT2
cg00923306	Unknown_region
cg00925361	BTLA
cg00926942	Unknown_region
cg00927275	KCNN3
cg00928088	Unknown_region
cg00928444	C7orf71
cg00928989	Unknown_region
cg00929655	SLCO3A1
cg00932330	Unknown_region
cg00933692	MYH1
cg00939088	DPP9-AS1
cg00939088	DPP9
cg00939442	Unknown_region
cg00941139	Unknown_region
cg00941833	MIR1302-4
cg00942756	NNT
cg00945409	LOC283050
cg00947023	MAP2K4
cg00952789	ADAMTS1
cg00956496	Unknown_region
cg00960603	SLU7
cg00961015	LOC100506159
cg00961617	PPP1R1B
cg00963113	TMEM176B
cg00966410	ASTN2
cg00967261	PLD1
cg00968640	HMCN1
cg00970757	FOXP1
cg00971582	Unknown_region
cg00972111	ABCA12
cg00974308	INSIG1
cg00975975	LOC100507195
cg00978302	FNDC3B
cg00978845	MLL5
cg00980039	Unknown_region
cg00981443	LCE4A
cg00981832	SHTN1
cg00986191	GRM6
cg00987490	Unknown_region
cg00987513	HFE2
cg00991861	ESRP1
cg00997264	Unknown_region
cg00999743	Unknown_region
cg01000280	Unknown_region
cg01001097	Unknown_region
cg01001472	MBNL2
cg01003303	CCDC39
cg01003724	RABIF
cg01004414	CDH23
cg01006334	TNIK
cg01008365	GGH
cg01010091	Unknown_region
cg01010171	CPVL
cg01014374	KIAA1586
cg01016546	TXNRD1
cg01017862	RYR2
cg01020035	DIP2C
cg01021234	ANK3
cg01021682	Unknown_region
cg01022869	HRAT56
cg01023593	ZNF324B
cg01028140	TPO
cg01029901	ZNF772
cg01030737	UCK2
cg01038364	LINC01014
cg01040822	TMC1
cg01046865	ABHD6
cg01048203	RNASE9
cg01049355	TSG101
cg01049462	ACTN4
cg01050106	NDUFAF2
cg01050197	MDH1
cg01053750	LOC100128317
cg01058368	CDH10
cg01059428	Unknown_region
cg01060040	Unknown_region
cg01060989	Unknown_region
cg01065213	DGKB
cg01066056	Unknown_region
cg01066189	LOC340017
cg01068016	Unknown_region
cg01071170	FRMD4B
cg01072015	CHN2
cg01074676	C14orf135
cg01075539	CACNA2D1
cg01075966	C10orf11
cg01076217	IL20RA
cg01081812	Unknown_region
cg01082898	SRGAP1
cg01083652	THSD4
cg01089213	BTBD9
cg01093934	MIR1246
cg01094106	Unknown_region
cg01098491	MDGA2
cg01100322	Unknown_region
cg01101374	EAPP
cg01104149	ALK
cg01108026	Unknown_region
cg01116383	BICC1
cg01118321	ZSWIM5
cg01119163	DAAM1
cg01119605	PTER
cg01122123	ZDHHC14
cg01122318	NIPSNAP3B
cg01123783	MIR548F3
cg01123783	CNTNAP2
cg01124868	LOC440944
cg01124941	CYP2B6
cg01128326	MECOM
cg01128794	HLCS
cg01129246	GRXCR1
cg01131890	SMC6
cg01134166	Unknown_region
cg01136484	Unknown_region
cg01137128	TM9SF2
cg01139808	Unknown_region
cg01141050	Unknown_region
cg01143222	KLHL31
cg01145333	Unknown_region
cg01146077	WHSC1L1
cg01147015	ATP11B
cg01147079	Unknown_region
cg01147311	LMO7
cg01149537	KRTAP15-1
cg01151029	CNTNAP4
cg01152729	PTPMT1
cg01152927	C6orf221
cg01158469	WWP2
cg01161829	LINC01505
cg01162410	Unknown_region
cg01168822	LYPLA2P1
cg01170064	WNK1
cg01170550	MLLT3
cg01173986	DOCK7
cg01173986	ANGPTL3
cg01178865	RINT1
cg01180378	LY86-AS1
cg01181928	Unknown_region
cg01182099	Unknown_region
cg01182117	Unknown_region
cg01182236	C16orf45
cg01182660	ZNF280B
cg01184452	FLNC
cg01187093	CCT8
cg01188562	Unknown_region
cg01188623	MYH10
cg01190330	OR12D3
cg01196613	ARHGEF28
cg01197478	Unknown_region
cg01204128	MCPH1
cg01205299	Unknown_region
cg01206630	ZNF655
cg01207666	COL1A2
cg01207916	MIR184
cg01208184	RNU6-79P
cg01208184	NAV1
cg01208184	IPO9-AS1
cg01211727	Unknown_region
cg01212384	CARKD
cg01214260	NUF2
cg01216388	Unknown_region
cg01216407	MAPK10
cg01217923	ZNF564
cg01219205	ZSCAN20
cg01220879	TMEM72-AS1
cg01222298	TANC2
cg01222380	Unknown_region
cg01222926	PRPH2
cg01223204	ZNF280B
cg01226278	RAB11FIP2
cg01227628	FKTN
cg01229760	OVCH2
cg01231611	REG4
cg01233392	SYDE2
cg01233397	Unknown_region
cg01233620	CLEC16A
cg01235305	WDFY4
cg01235305	LRRC18
cg01235387	Unknown_region
cg01238140	Unknown_region
cg01242060	RSPO4
cg01244421	Unknown_region
cg01252741	Unknown_region
cg01252998	MTUS1
cg01253169	Unknown_region
cg01256232	Unknown_region
cg01257837	Unknown_region
cg01258392	NDUFAB1
cg01258997	Unknown_region
cg01259637	Unknown_region
cg01262223	Unknown_region
cg01262630	Unknown_region
cg01268836	Unknown_region
cg01274321	HMGXB3
cg01274424	Unknown_region
cg01275321	Unknown_region
cg01275685	BMPER
cg01276610	SLC16A4
cg01277410	JAZF1-AS1
cg01280849	PTK2
cg01283218	Unknown_region
cg01283843	MIP
cg01285862	FAM114A2
cg01290287	Unknown_region
cg01292270	Unknown_region
cg01293332	GSPT1
cg01293346	TAS2R20
cg01293346	PRR4
cg01293346	PRH1
cg01299188	Unknown_region
cg01303032	Unknown_region
cg01303420	C3orf55
cg01303769	Unknown_region
cg01309418	GTF3C6
cg01310964	Unknown_region
cg01311520	Unknown_region
cg01311955	OPCML
cg01316497	Unknown_region
cg01317127	KIAA1715
cg01326123	Unknown_region
cg01326457	KCNH7
cg01327685	Unknown_region
cg01328472	HDAC4
cg01330075	GRIK2
cg01333327	Unknown_region
cg01334549	NFATC2
cg01335405	PIEZO2
cg01337968	NRF1
cg01342448	ATRNL1
cg01345637	CADM1
cg01349691	PALLD
cg01356961	Unknown_region
cg01361285	STAG1
cg01363410	CYFIP2
cg01363648	PTPRU
cg01364769	COMMD3
cg01366698	RHOA
cg01372683	Unknown_region
cg01377475	C17orf57
cg01379264	SLC2A13
cg01379735	ERCC6L2
cg01382095	DCUN1D2
cg01386978	PARK2
cg01388015	ANKFY1
cg01396090	ILDR1
cg01401370	Unknown_region
cg01401381	ZNF143
cg01405744	Unknown_region
cg01410118	Unknown_region
cg01418910	Unknown_region
cg01419164	EBF3
cg01419417	DYNC1I1
cg01419593	FLI1
cg01421400	NEBL
cg01423044	LCP1
cg01423098	FAM129A
cg01428219	GULP1
cg01430566	HRH1
cg01433190	RAB11FIP5
cg01434152	Unknown_region
cg01436159	ASPSCR1
cg01436254	CD86
cg01438757	Unknown_region
cg01447791	PPP2R2B
cg01450441	BCAR3
cg01451808	Unknown_region
cg01455456	SATB2
cg01458692	PPP3CC
cg01460520	EEF2K
cg01461034	Unknown_region
cg01461368	Unknown_region
cg01462668	UNC5C
cg01463102	FAM53A
cg01465617	Unknown_region
cg01470545	Unknown_region
cg01471265	HDAC4
cg01476047	ASCC1
cg01476959	CACNA2D1
cg01481283	IFT172
cg01484799	Unknown_region
cg01487386	KCNS1
cg01490742	RCN2
cg01491394	Unknown_region
cg01492789	BZW2
cg01494611	FBLN7
cg01495729	ZNF532
cg01495834	TEX43
cg01496664	LINC01246
cg01498507	Unknown_region
cg01498701	MAGI1
cg01500087	Unknown_region
cg01500427	Unknown_region
cg01501346	FOXP1
cg01502353	DST
cg01505377	MORN2
cg01508350	Unknown_region
cg01514843	VEPH1
cg01514920	IFIT3
cg01517571	ACOT11
cg01517571	FAM151A
cg01519820	ALKBH8
cg01526193	SCMH1
cg01529588	IFIT1L
cg01529804	OPN5
cg01530466	Unknown_region
cg01531812	BNC2
cg01532224	Unknown_region
cg01533059	Unknown_region
cg01533966	LRRC8D
cg01534316	ADORA3
cg01534613	SHFM1
cg01535312	MOCS1
cg01537645	ESRRG
cg01537713	PCOLCE2
cg01538257	TRIM5
cg01541207	SNORD63
cg01541207	HSPA9
cg01543452	Unknown_region
cg01545328	Unknown_region
cg01548502	Unknown_region
cg01553518	Unknown_region
cg01554257	TNRC18
cg01554339	SULT2A1
cg01554777	TLR2
cg01558403	Unknown_region
cg01563801	Unknown_region
cg01569860	SLC45A1
cg01572732	Unknown_region
cg01575450	ANKAR
cg01576519	ILVBL
cg01578265	Unknown_region
cg01581739	C11orf30
cg01584183	KCTD1
cg01584483	C14orf105
cg01589079	DOCK10
cg01590557	MIR548Q
cg01590557	LOC340512
cg01591591	CREBBP
cg01593358	C7orf50
cg01595273	CAMKMT
cg01597135	SCARNA20
cg01597135	USP32
cg01603004	Unknown_region
cg01603353	MYH1
cg01603353	MYHAS
cg01603981	MSH3
cg01609000	GOPC
cg01609000	DCBLD1
cg01614536	PON2
cg01615422	Unknown_region
cg01615932	PIK3C2B
cg01616628	BCL11A
cg01618470	BBX
cg01619490	Unknown_region
cg01621034	HIST1H4D
cg01623747	FHAD1
cg01624030	Unknown_region
cg01626895	MED13L
cg01627476	ASPM
cg01629530	TAS2R8
cg01632040	LINC00443
cg01632864	FMN1
cg01634892	Unknown_region
cg01636009	TTC8
cg01636258	C4orf22
cg01637377	Unknown_region
cg01642901	SH3RF1
cg01645995	HEPACAM2
cg01646508	PTPN21
cg01648376	RALYL
cg01650612	Unknown_region
cg01650618	MPHOSPH8
cg01653719	KIAA0556
cg01664441	C2orf44
cg01666220	Unknown_region
cg01670409	ASIC2
cg01673299	Unknown_region
cg01682663	Unknown_region
cg01686043	EIF2AK4
cg01688372	ZNF248
cg01690878	GPR15
cg01691522	Unknown_region
cg01695715	TMC1
cg01700118	Unknown_region
cg01701802	OR13C3
cg01702766	STK38L
cg01703291	PDE8A
cg01706446	RPL22
cg01707451	LRRC49
cg01710510	Unknown_region
cg01710745	LINC01170
cg01711832	Unknown_region
cg01712984	SMYD3
cg01714440	Unknown_region
cg01717194	STOML3
cg01718804	RALGAPA2
cg01720807	UBR1
cg01724443	SPIRE1
cg01728258	FLNB
cg01729646	Unknown_region
cg01734512	Unknown_region
cg01734615	Unknown_region
cg01734829	KALRN
cg01741606	LARGE
cg01743145	MPP7
cg01744412	Unknown_region
cg01748901	DDX42
cg01750271	KANSL3
cg01750446	RCBTB1
cg01752235	UPP2
cg01754534	Unknown_region
cg01755039	FCGBP
cg01757255	RIMS1
cg01759136	Unknown_region
cg01760100	PRDM7
cg01761618	CAST
cg01765238	GRB10
cg01767599	CNR1
cg01771697	NLRC4
cg01779906	RAPGEF2
cg01781374	CAMK4
cg01784909	Unknown_region
cg01786216	LOC360030
cg01791302	Unknown_region
cg01792430	CLIP4
cg01793651	ZNF608
cg01794405	Unknown_region
cg01795096	GPM6A
cg01795959	Unknown_region
cg01796223	CPA4
cg01799827	WDR43
cg01801951	C6orf162
cg01801951	GJB7
cg01802121	Unknown_region
cg01802596	Unknown_region
cg01803835	Unknown_region
cg01806315	FNDC3A
cg01806437	IQGAP2
cg01806859	Unknown_region
cg01807453	FNTA
cg01811109	ERICH1
cg01814663	ZEB2
cg01816714	TEX2
cg01817319	PEPD
cg01820954	Unknown_region
cg01823853	HIBADH
cg01824325	TAS2R1
cg01825613	STK4
cg01829918	Unknown_region
cg01836943	Unknown_region
cg01839674	Unknown_region
cg01840480	FBXL21
cg01843018	C5
cg01847541	KRTAP19-6
cg01848464	STRIP2
cg01851707	Unknown_region
cg01854538	LOC101927342
cg01855027	CADM2
cg01859392	BNC2
cg01860763	FLJ22536
cg01861019	Unknown_region
cg01861344	Unknown_region
cg01862248	Unknown_region
cg01862650	KCTD16
cg01875052	JARID2
cg01877260	RASGRP1
cg01878308	KDM3A
cg01878940	Unknown_region
cg01879257	Unknown_region
cg01879693	ZFP28
cg01879723	ZBTB38
cg01882998	STAB2
cg01886323	Unknown_region
cg01893030	Unknown_region
cg01893571	FAM82A1
cg01897127	Unknown_region
cg01897656	Unknown_region
cg01899584	Unknown_region
cg01904227	DNAJC1
cg01906702	Unknown_region
cg01907156	Unknown_region
cg01907875	Unknown_region
cg01908874	Unknown_region
cg01910910	Unknown_region
cg01912692	Unknown_region
cg01916400	Unknown_region
cg01918001	Unknown_region
cg01919045	Unknown_region
cg01920128	EPGN
cg01920698	Unknown_region
cg01920735	HECW2
cg01925670	Unknown_region
cg01926029	EFR3A
cg01930204	CTSL3
cg01932676	MCMDC2
cg01936122	ZNF534
cg01939741	Unknown_region
cg01940471	ITSN1
cg01941817	Unknown_region
cg01942955	SECISBP2
cg01943987	ARHGAP15
cg01944663	ZNF410
cg01951671	KLHL1
cg01951671	ATXN8OS
cg01954649	KIAA0913
cg01956442	LOC101929753
cg01956442	MYO3B
cg01959358	Unknown_region
cg01960413	Unknown_region
cg01964915	Unknown_region
cg01967363	FUT10
cg01968728	Unknown_region
cg01971789	TRIM27
cg01972826	CRH
cg01976936	DNAH3
cg01977108	Unknown_region
cg01980323	RFXAP
cg01980958	SCAND3
cg01983105	NFKB1
cg01989731	YTHDC2
cg01989902	RAD51L1
cg01990267	ARL9
cg01990842	Unknown_region
cg01992607	C19orf67
cg01993027	SRSF4
cg01996269	EXOC4
cg01997417	C19orf47
cg01998719	HNRNPLL
cg02000202	NR2C2
cg02002240	LHFPL2
cg02002538	Unknown_region
cg02004823	PHACTR2
cg02005157	EHF
cg02005232	CADM1
cg02005782	Unknown_region
cg02006082	Unknown_region
cg02009258	Unknown_region
cg02009395	ACSM1
cg02013527	Unknown_region
cg02019114	Unknown_region
cg02021596	ERBB2IP
cg02022455	ALDH3A2
cg02022488	RAGE
cg02028246	Unknown_region
cg02029696	PTPRD
cg02032450	LINC01515
cg02036430	SSBP2
cg02039539	ATP11A
cg02043033	PPM1L
cg02050934	Unknown_region
cg02050985	TBC1D8
cg02052531	Unknown_region
cg02053332	FNDC3B
cg02053533	Unknown_region
cg02053818	C2orf58
cg02054572	LINC01088
cg02054672	Unknown_region
cg02057160	FUCA2
cg02059296	Unknown_region
cg02060567	PLAC8
cg02068259	LRRC16A
cg02071853	Unknown_region
cg02072615	DDX55
cg02073483	Unknown_region
cg02073627	ATF6
cg02073900	DNAJB6
cg02074078	SGCG
cg02078498	INO80
cg02079551	SORCS3
cg02079604	Unknown_region
cg02081466	TRIM40
cg02082093	TOX
cg02085786	TSPAN13
cg02087383	GC
cg02087944	MMD
cg02089787	PPFIBP1
cg02089848	Unknown_region
cg02092790	KRT23
cg02093168	HCCA2
cg02097318	UBTD1
cg02099368	ESYT2
cg02101311	DLG2
cg02101662	Unknown_region
cg02102540	GPR156
cg02106712	Unknown_region
cg02107442	TP53BP2
cg02108864	Unknown_region
cg02110746	FRAS1
cg02125259	KCNB2
cg02129737	PLCL2
cg02131499	EDRF1
cg02133643	LANCL2
cg02137496	DLG2
cg02146740	CSMD1
cg02147683	MIR1255A
cg02147683	PPP3CA
cg02162720	Unknown_region
cg02163672	Unknown_region
cg02164266	Unknown_region
cg02166725	Unknown_region
cg02172220	NRIP1
cg02173453	GUCY1B3
cg02174921	LOC100505938
cg02177254	Unknown_region
cg02177950	CLUAP1
cg02181256	ULK4
cg02189252	Unknown_region
cg02190897	SGK269
cg02191615	Unknown_region
cg02192987	Unknown_region
cg02201066	HS3ST5
cg02201565	TAF12
cg02206807	STIM1
cg02209998	ERICH1
cg02212009	TEAD1
cg02212027	Unknown_region
cg02214698	GAK
cg02215787	RBAK
cg02217236	LRRC48
cg02219383	SNRK
cg02222496	SCO1
cg02224282	ABCA13
cg02225550	TUBGCP3
cg02228889	Unknown_region
cg02229100	ZFYVE1
cg02231052	RPS3
cg02231052	SNORD15A
cg02232089	NPAS2
cg02232182	Unknown_region
cg02232340	Unknown_region
cg02233864	Unknown_region
cg02234139	DDC
cg02238247	Unknown_region
cg02238362	PRDM15
cg02239777	LDB3
cg02240159	MAGI1
cg02240671	POC1A
cg02242290	HNRNPK
cg02244965	FAM173B
cg02245418	POLR3C
cg02245418	RNF115
cg02246683	NCOA2
cg02250841	LOC100506457
cg02254181	Unknown_region
cg02254650	Unknown_region
cg02254698	DBF4
cg02263576	TMEM41A
cg02264057	SUGCT
cg02265288	Unknown_region
cg02266791	USH2A
cg02270765	Unknown_region
cg02270980	Unknown_region
cg02271781	NTM
cg02278959	ZNF286B
cg02278959	FOXO3B
cg02281699	Unknown_region
cg02283964	SNX3
cg02284293	TRIM44
cg02285852	Unknown_region
cg02289590	PTPRK
cg02292283	ZMYND8
cg02297958	DLG1
cg02300234	USP15
cg02303265	KCNG1
cg02304303	SHROOM3
cg02309157	HSPH1
cg02309355	KIAA0513
cg02309725	C10orf46
cg02309849	ARNTL2
cg02309895	MAPK1
cg02310670	Unknown_region
cg02311129	RUFY3
cg02311630	Unknown_region
cg02312550	Unknown_region
cg02313425	UCK2
cg02316756	ELK3
cg02322901	Unknown_region
cg02323384	Unknown_region
cg02331060	MXI1
cg02334098	Unknown_region
cg02340253	TJP1
cg02342250	PIBF1
cg02344187	Unknown_region
cg02345865	MKLN1
cg02345908	Unknown_region
cg02346292	Unknown_region
cg02348252	DRAIC
cg02348585	PRUNE2
cg02349334	LMO7
cg02352391	Unknown_region
cg02354293	Unknown_region
cg02357867	DTNB
cg02363000	Unknown_region
cg02364438	Unknown_region
cg02365079	TMEM132D
cg02366136	AMMECR1L
cg02366400	CD44
cg02367389	Unknown_region
cg02368132	Unknown_region
cg02369548	INPP4A
cg02370467	LOC101927285
cg02375182	LINC00963
cg02375251	CHST10
cg02380641	LPAR1
cg02381708	CLASP1
cg02387380	BICC1
cg02391410	LOC644649
cg02393980	TNRC6A
cg02394762	Unknown_region
cg02399167	Unknown_region
cg02399263	Unknown_region
cg02400773	HS3ST3A1
cg02400938	SLC29A2
cg02400986	Unknown_region
cg02404417	Unknown_region
cg02405128	Unknown_region
cg02409346	LOC101928438
cg02413999	ZNF365
cg02415561	DLG2
cg02418535	NIT2
cg02420873	PARD3B
cg02424191	WDR72
cg02425372	KRT1
cg02432009	TRIM27
cg02433406	RPAP3
cg02433545	RORA
cg02433676	LINC00645
cg02433809	ZNF529-AS1
cg02433809	ZNF529
cg02434703	C20orf177
cg02435427	AKR1C4
cg02438965	MYO1D
cg02447471	DYNC1I1
cg02448067	VAT1L
cg02449758	ASAP1
cg02454885	TROVE2
cg02456218	BTNL9
cg02457789	Unknown_region
cg02458499	NUDCD1
cg02461502	CBFA2T3
cg02463498	Unknown_region
cg02468494	Unknown_region
cg02469186	GABRA1
cg02470904	ABCB5
cg02471749	REV1
cg02474761	Unknown_region
cg02475528	FCHSD2
cg02475675	UTRN
cg02480602	IFNGR1
cg02480624	Unknown_region
cg02480970	Unknown_region
cg02481982	ITPR2
cg02482718	AJAP1
cg02486161	NOD2
cg02488422	Unknown_region
cg02489169	Unknown_region
cg02491003	ARF4
cg02491358	Unknown_region
cg02492170	SFRS8
cg02493205	ABI3BP
cg02495045	MBD5
cg02500075	Unknown_region
cg02500283	EEF1E1-BLOC1S5
cg02500283	BLOC1S5
cg02500283	BLOC1S5-TXNDC5
cg02501116	CSPP1
cg02502122	CEP78
cg02504505	Unknown_region
cg02506659	Unknown_region
cg02515553	SV2C
cg02515738	CNTNAP2
cg02518394	MYADML2
cg02521059	ZNF236
cg02521266	Unknown_region
cg02523709	VWA8
cg02527030	GPHB5
cg02528400	CSMD1
cg02530095	CREM
cg02533353	RSU1
cg02535831	Unknown_region
cg02535984	NRG1
cg02538280	PTPRN2
cg02538599	PI4K2A
cg02539671	TREM2
cg02539829	PGAP1
cg02539984	ADAM10
cg02541555	Unknown_region
cg02541981	C5orf30
cg02543101	PSMD7
cg02544160	TPR
cg02544160	MIR548F1
cg02546607	WWOX
cg02546645	Unknown_region
cg02546786	FAM98B
cg02550041	Unknown_region
cg02550308	SNTB2
cg02550506	Unknown_region
cg02551980	MCC
cg02554626	Unknown_region
cg02561425	COL6A3
cg02562282	FBXL17
cg02562915	UGP2
cg02565147	C9orf130
cg02565147	C9orf102
cg02569740	XKR6
cg02575436	Unknown_region
cg02575874	Unknown_region
cg02576188	FTO
cg02577918	Unknown_region
cg02578007	Unknown_region
cg02587124	C6orf106
cg02589141	RUFY1
cg02589578	LOC102723729
cg02590188	RASAL2
cg02591791	C1orf21
cg02594139	Unknown_region
cg02595134	Unknown_region
cg02595931	TRPS1
cg02596683	ARL15
cg02596929	XKR4
cg02597702	Unknown_region
cg02601252	ZNF354A
cg02604560	GOLIM4
cg02605880	SERPINB9
cg02605880	LOC101927730
cg02618357	SLC9A4
cg02618555	Unknown_region
cg02623354	HDAC9
cg02623718	FMN2
cg02626897	EFEMP1
cg02627766	Unknown_region
cg02631326	Unknown_region
cg02631767	PDE3A
cg02632227	GNPTG
cg02633036	SLCO3A1
cg02635852	LRRC42
cg02636585	C1orf9
cg02637698	PTPRN2
cg02638909	PURG
cg02639169	CLCN3
cg02639240	Unknown_region
cg02639640	Unknown_region
cg02640436	PSD3
cg02641013	Unknown_region
cg02641865	Unknown_region
cg02645717	HECW2
cg02647461	Unknown_region
cg02652125	SFRS18
cg02654712	BRWD1
cg02655549	GPN1
cg02664592	EBF1
cg02667880	GTF2E2
cg02668177	NCKAP5
cg02670545	TAP2
cg02675047	SNORD113-2
cg02680384	Unknown_region
cg02681695	CLEC16A
cg02684004	PKN2
cg02687510	EIF4A3
cg02687735	MUSK
cg02688549	Unknown_region
cg02691407	CLEC5A
cg02691783	Unknown_region
cg02693447	HEATR5A
cg02693505	Unknown_region
cg02695370	ORC2
cg02704946	KIAA0753
cg02704999	ZNF236
cg02705659	Unknown_region
cg02706294	Unknown_region
cg02710161	Unknown_region
cg02719245	FLJ45244
cg02719245	DICER1
cg02719872	Unknown_region
cg02721826	Unknown_region
cg02724212	Unknown_region
cg02724401	NAV3
cg02726715	TFDP2
cg02727832	Unknown_region
cg02729747	Unknown_region
cg02732152	DOCK2
cg02737379	POPDC2
cg02739437	SPOCK3
cg02739455	Unknown_region
cg02739853	RSPH3
cg02741426	ZFHX4
cg02743284	EXOC6B
cg02744585	SEMA6A
cg02744585	SEMA6A-AS1
cg02745719	REEP5
cg02746432	CADM1
cg02750970	PUM1
cg02757193	Unknown_region
cg02765418	RIF1
cg02766704	CTTNBP2
cg02768760	Unknown_region
cg02769535	CCDC85A
cg02770252	Unknown_region
cg02774854	SCHLAP1
cg02775867	Unknown_region
cg02778210	TNC
cg02785745	DNAH6
cg02788762	ATP1A1-AS1
cg02788913	SGCE
cg02793750	Unknown_region
cg02798560	Unknown_region
cg02800630	ANK2
cg02802618	SHROOM3
cg02805188	ANKFN1
cg02807219	Unknown_region
cg02812763	Unknown_region
cg02813839	NRCAM
cg02817842	VOPP1
cg02819727	Unknown_region
cg02820445	MAGI1
cg02825119	LOC100506682
cg02826352	Unknown_region
cg02826687	PMP2
cg02828883	TREM2
cg02831795	Unknown_region
cg02833580	LOC100507065
cg02833808	Unknown_region
cg02833950	MGC57346-CRHR1
cg02834046	C6
cg02838089	Unknown_region
cg02841931	HGD
cg02843158	TK2
cg02849345	NECAB1
cg02850602	TMTC2
cg02853428	Unknown_region
cg02857312	BRE
cg02858625	BOC
cg02860168	MAU2
cg02862778	ZNF800
cg02863121	CERS6
cg02864754	Unknown_region
cg02867448	OR11A1
cg02870813	Unknown_region
cg02875805	Unknown_region
cg02883198	KIT
cg02889828	Unknown_region
cg02892295	APCDD1
cg02894224	KCNRG
cg02894224	DLEU2
cg02896073	NOL4
cg02899253	LOC100271722
cg02906184	PARP10
cg02907837	MS4A14
cg02912291	SNORD17
cg02912291	SNX5
cg02913402	Unknown_region
cg02917914	Unknown_region
cg02918167	Unknown_region
cg02918678	Unknown_region
cg02920176	KIAA0895
cg02922577	ZNF644
cg02922689	KBTBD8
cg02924140	FAM155A-IT1
cg02924140	FAM155A
cg02924237	ATRNL1
cg02927042	EIF4G3
cg02927537	Unknown_region
cg02928110	REV3L
cg02932311	CEP120
cg02936263	CCL7
cg02937055	PLD1
cg02945354	Unknown_region
cg02947456	Unknown_region
cg02950608	Unknown_region
cg02950999	Unknown_region
cg02956042	Unknown_region
cg02956644	Unknown_region
cg02957150	EEF2
cg02959688	C6orf222
cg02961795	MTMR4
cg02964163	TUBGCP5
cg02966789	C6orf52
cg02966813	ZNF615
cg02967616	BATF3
cg02969833	MPP7
cg02971921	CD44
cg02976069	Unknown_region
cg02976266	LDHA
cg02976323	MKRN1
cg02977469	Unknown_region
cg02981348	PABPC4L
cg02992435	ISY1
cg02992435	ISY1-RAB43
cg02993094	Unknown_region
cg02997409	Unknown_region
cg02997851	Unknown_region
cg02999390	Unknown_region
cg03000711	MIR548A1
cg03009825	Unknown_region
cg03017231	PHLDB2
cg03019505	TFIP11
cg03022432	GRIK4
cg03026033	RABL3
cg03026406	Unknown_region
cg03028477	VPS8
cg03031383	TMPRSS11E
cg03034069	RYR2
cg03038520	CRYM
cg03046573	GART
cg03051568	AGBL4
cg03053151	NLRP1
cg03053290	RWDD3
cg03053456	Unknown_region
cg03057002	Unknown_region
cg03057182	Unknown_region
cg03063030	DIAPH1
cg03063857	GABBR1
cg03064526	NSMCE4A
cg03066238	Unknown_region
cg03070256	C7orf33
cg03071383	ZRANB3
cg03072934	Unknown_region
cg03073381	Unknown_region
cg03076974	SLC37A3
cg03078062	PRIM2
cg03081118	Unknown_region
cg03085443	MIR7853
cg03085443	NCKAP5
cg03087600	MAGI2
cg03088446	CTNND2
cg03091851	ITIH5
cg03095244	Unknown_region
cg03099832	IL15
cg03101522	C6orf58
cg03104878	TCTEX1D1
cg03105319	FHIT
cg03110165	GPC6
cg03110703	MYH15
cg03112777	Unknown_region
cg03115281	PLEKHG2
cg03119784	DENND2A
cg03120983	ST20-MTHFS
cg03120983	ST20
cg03120983	ST20-AS1
cg03121820	ITGB5
cg03127863	PSMA3
cg03128219	C10orf128
cg03128499	MAP2K6
cg03135732	Unknown_region
cg03138863	TAS2R10
cg03138926	BTBD9
cg03139244	Unknown_region
cg03143148	Unknown_region
cg03144446	Unknown_region
cg03145199	DNAJC2
cg03145199	PMPCB
cg03147852	GAN
cg03149305	Unknown_region
cg03152084	Unknown_region
cg03157179	Unknown_region
cg03157329	LOC649133
cg03157329	POU2F3
cg03159751	PHF20L1
cg03160656	Unknown_region
cg03162916	CANT1
cg03163878	RAB43
cg03167244	ATP10A
cg03171211	GOLGA4
cg03173942	RYBP
cg03173974	TMEM14C
cg03175870	DCDC2
cg03179020	PEX2
cg03179422	ERICH1
cg03182073	NKAIN2
cg03182373	FAM104A
cg03184001	ARL15
cg03190609	GP2
cg03192469	Unknown_region
cg03194012	SSBP3
cg03195539	C9orf92
cg03197830	NEO1
cg03199263	Unknown_region
cg03203942	LOC101928663
cg03205993	Unknown_region
cg03207350	PDE4D
cg03213396	VN1R2
cg03214649	Unknown_region
cg03215977	Unknown_region
cg03216596	NSF
cg03217411	HMGN3-AS1
cg03217411	HMGN3
cg03217471	Unknown_region
cg03220879	Unknown_region
cg03221137	PPFIA1
cg03221998	Unknown_region
cg03222449	Unknown_region
cg03222990	Unknown_region
cg03224247	TSEN2
cg03227611	Unknown_region
cg03227813	LRP6
cg03228407	MIS12
cg03229940	ETV6
cg03229940	RNU6-19P
cg03230456	Unknown_region
cg03231860	RICS
cg03233490	BCAS3
cg03234743	Unknown_region
cg03235603	KCNG4
cg03237845	TCF12
cg03238709	FCGBP
cg03239186	RNPS1
cg03240163	MED13L
cg03243666	SRPK2
cg03244325	SLC38A6
cg03245218	ART1
cg03248264	SORBS1
cg03248837	CLIP4
cg03255942	SRRM1
cg03258574	TSPAN33
cg03258749	MLLT11
cg03263334	YES1
cg03263694	LINC01551
cg03269020	MYO16
cg03271533	UGGT1
cg03272798	ATM
cg03273574	SMG8
cg03274234	UBR5
cg03276778	Unknown_region
cg03282968	Unknown_region
cg03283312	TTC14
cg03284839	P4HA1
cg03289031	ZNF629
cg03289975	Unknown_region
cg03291430	Unknown_region
cg03292206	BUB1
cg03293350	TCF4
cg03295542	Unknown_region
cg03296396	SSH2
cg03307207	Unknown_region
cg03308469	RGNEF
cg03309928	Unknown_region
cg03313075	Unknown_region
cg03316062	Unknown_region
cg03317980	CCDC112
cg03320905	Unknown_region
cg03321196	Unknown_region
cg03322699	Unknown_region
cg03324948	DAB2
cg03325619	RIN3
cg03328485	Unknown_region
cg03329921	GPC6
cg03330068	F10
cg03330372	PRKAG2
cg03338123	Unknown_region
cg03338514	ADD1
cg03340853	SIRT2
cg03341983	C5orf67
cg03342304	C10orf107
cg03342330	LATS2
cg03346119	Unknown_region
cg03347331	Unknown_region
cg03347444	QSER1
cg03349251	MAK
cg03352158	Unknown_region
cg03358378	ESF1
cg03361504	Unknown_region
cg03364874	Unknown_region
cg03371857	LRRC16A
cg03373010	Unknown_region
cg03378334	SLC25A12
cg03378948	VEZT
cg03388769	Unknown_region
cg03389168	Unknown_region
cg03393708	Unknown_region
cg03395032	WHSC1
cg03396152	NID1
cg03402235	ZFP106
cg03403507	AKAP6
cg03405505	Unknown_region
cg03412953	ADGRB3
cg03413253	Unknown_region
cg03414178	PRICKLE2-AS1
cg03415649	ZNF367
cg03415828	Unknown_region
cg03418586	TNNI3K
cg03418586	FPGT-TNNI3K
cg03424584	CDK8
cg03425355	OR4L1
cg03427827	NEIL3
cg03428028	DISP1
cg03429968	EPB41
cg03430605	ZFAND3
cg03432746	FGD4
cg03435325	TPRG1
cg03436892	CCNG1
cg03438909	Unknown_region
cg03440047	Unknown_region
cg03440994	SLC3A1
cg03442592	C20orf186
cg03447361	Unknown_region
cg03451771	SOCS6
cg03458099	Unknown_region
cg03459571	Unknown_region
cg03461577	LMO2
cg03466029	KIAA2012
cg03468967	Unknown_region
cg03470837	GABBR2
cg03473087	PIP4K2A
cg03473317	RELL1
cg03474251	ALG9
cg03477008	CPPED1
cg03479034	ADGRB3
cg03485909	FAM3C
cg03486265	PHTF2
cg03490399	BCAS3
cg03491556	SYCE1L
cg03496520	Unknown_region
cg03498559	UGT2B4
cg03501131	FAM184A
cg03503236	Unknown_region
cg03506417	PLEKHH1
cg03512511	Unknown_region
cg03513858	FAM83B
cg03514560	Unknown_region
cg03517147	C1orf53
cg03518799	DLGAP2
cg03519783	CLCN3
cg03522489	APCDD1L
cg03524836	SFRS15
cg03526582	NDUFA9
cg03527893	URB2
cg03529514	PPM1L
cg03532263	Unknown_region
cg03537802	KIAA1377
cg03538902	Unknown_region
cg03540329	GK5
cg03540427	MACC1
cg03541853	TMCC1
cg03542322	PLK1S1
cg03542374	CHD2
cg03545117	SEMA4A
cg03546456	AP1G1
cg03546738	RASA2
cg03549505	Unknown_region
cg03550951	RGS7
cg03551796	SYNCRIP
cg03554394	Unknown_region
cg03554736	KIF1A
cg03554754	IFI27L1
cg03556298	TMEM87B
cg03557312	CYLD
cg03557731	RICTOR
cg03557926	CASC8
cg03558682	UFM1
cg03560999	Unknown_region
cg03561389	NCBP2
cg03564530	KRTAP19-2
cg03575228	PRR21
cg03575372	KMT2C
cg03577128	Unknown_region
cg03581189	STX18
cg03582419	Unknown_region
cg03583494	Unknown_region
cg03585070	ELK4
cg03585795	ATP11B
cg03589920	Unknown_region
cg03591419	SOCS4
cg03593181	DYRK1A
cg03593809	CLVS1
cg03594546	UBR3
cg03596888	Unknown_region
cg03597310	SGMS1
cg03601511	Unknown_region
cg03602567	OXGR1
cg03604312	OXCT1
cg03605146	Unknown_region
cg03607054	C2orf44
cg03607287	Unknown_region
cg03607891	LEPR
cg03609808	SCHIP1
cg03609808	IQCJ-SCHIP1
cg03610550	RASGRP3
cg03611100	TFAP2E
cg03617736	Unknown_region
cg03624240	PLCXD2
cg03624240	PHLDB2
cg03625007	Unknown_region
cg03626346	NEK10
cg03627985	TGFBR3
cg03629107	Unknown_region
cg03629497	CSMD3
cg03630864	C2orf48
cg03631396	GBP5
cg03635167	C11orf58
cg03636082	FZD6
cg03636759	RYR2
cg03637410	DMTF1
cg03639170	Unknown_region
cg03639396	DCUN1D2
cg03639732	GS1-279B7.1
cg03641648	Unknown_region
cg03643433	C13orf18
cg03644484	KIAA1109
cg03645644	NCALD
cg03646291	Unknown_region
cg03646821	AGFG1
cg03646841	CFTR
cg03653523	Unknown_region
cg03655049	Unknown_region
cg03655775	LDLRAD4
cg03657038	GRIA2
cg03657129	KLF12
cg03657543	LOC100506272
cg03659756	TSHR
cg03664054	AMFR
cg03664217	IRGQ
cg03669260	PDGFD
cg03671627	PIKFYVE
cg03674388	ANXA10
cg03676463	Unknown_region
cg03678225	DGKE
cg03678722	AGFG1
cg03680945	B4GALT5
cg03682453	Unknown_region
cg03683497	DLC1
cg03685324	Unknown_region
cg03685817	ZNF507
cg03686090	ADCY6
cg03700622	Unknown_region
cg03701805	PRDM6
cg03706883	Unknown_region
cg03707208	APBB1
cg03708877	Unknown_region
cg03709234	KLRF2
cg03710587	SLC25A35
cg03714127	NPAS3
cg03716590	DYNC1I1
cg03721657	HCCA2
cg03724279	Unknown_region
cg03724962	TRIM2
cg03726490	PLK2
cg03730875	JADE1
cg03737522	Unknown_region
cg03737629	FAM73A
cg03743087	GSK3B
cg03745715	MAP4K5
cg03746765	Unknown_region
cg03751362	GALNT11
cg03752965	UNC5D
cg03755416	MARK3
cg03760759	TTC24
cg03762535	HAO2
cg03762591	TNXB
cg03764027	Unknown_region
cg03764702	Unknown_region
cg03767300	Unknown_region
cg03767565	HAS3
cg03774678	IL17RD
cg03778558	EHBP1
cg03782461	FAM160A1
cg03783629	Unknown_region
cg03784596	LRRC16A
cg03786911	WDR93
cg03787462	ZNF407
cg03789170	MFAP3L
cg03790740	MIPEP
cg03794041	CCDC158
cg03794223	LOC101927178
cg03794223	PPP2R3C
cg03794287	TEAD1
cg03799971	MIR5009
cg03805896	MIR941-1
cg03805896	MIR941-3
cg03805896	MIR941-2
cg03805896	DNAJC5
cg03806646	C11orf30
cg03808674	MIR548N
cg03808984	FBXL13
cg03816803	Unknown_region
cg03817621	A1CF
cg03831255	SCIN
cg03835488	LIN52
cg03835709	NAV3
cg03836181	PARP12
cg03837106	Unknown_region
cg03839322	KIFC3
cg03841750	Unknown_region
cg03843493	SEC24D
cg03843571	Unknown_region
cg03843724	IQSEC1
cg03847230	DBT
cg03849780	CAMTA1
cg03853735	ANKS1B
cg03861798	BRI3BP
cg03861989	ITPR2
cg03862290	MIR655
cg03862999	Unknown_region
cg03865539	GPR137B
cg03868187	ARHGAP15
cg03869296	TNFAIP8L3
cg03871489	SEMA4D
cg03872846	Unknown_region
cg03873376	PLCD1
cg03876500	LINC00222
cg03877058	STRIP2
cg03884820	LETM2
cg03888624	Unknown_region
cg03889810	Unknown_region
cg03890209	Unknown_region
cg03890705	Unknown_region
cg03891523	AHRR
cg03893346	C12orf4
cg03894572	Unknown_region
cg03894683	SMIM2-AS1
cg03896305	Unknown_region
cg03898002	LINC01479
cg03902912	MBNL1
cg03904674	INPP5F
cg03905192	GABARAPL3
cg03913374	Unknown_region
cg03914237	THSD7A
cg03923676	STT3B
cg03925132	KLF7
cg03933341	MAK16
cg03939666	TPP2
cg03943284	D21S2088E
cg03945057	PALM2
cg03945057	PALM2-AKAP2
cg03945529	LPP
cg03946744	KCNJ13
cg03946744	GIGYF2
cg03947651	FAM131B
cg03947737	MAST4
cg03949820	STX11
cg03951121	MRAP
cg03953298	CCDC141
cg03954279	ERC2
cg03957804	DEPDC1B
cg03958271	SNX8
cg03959369	GREB1L
cg03964233	SYCP1
cg03965333	C7orf72
cg03966957	RFC3
cg03967830	Unknown_region
cg03969860	LOC100129461
cg03969860	LYRM4
cg03971911	CFTR
cg03973880	CHAMP1
cg03977419	TPO
cg03982150	PRKAR1B
cg03984864	NEDD4L
cg03990436	PSMD1
cg03990732	Unknown_region
cg03999669	POMT2
cg04002708	FAM193A
cg04007319	SMU1
cg04010446	PARK2
cg04013014	Unknown_region
cg04014297	GABRR1
cg04015057	Unknown_region
cg04016730	NFKBIL1
cg04016730	ATP6V1G2
cg04020984	LOC100270746
cg04020984	C6orf41
cg04022888	ITPKB-IT1
cg04022888	ITPKB
cg04023717	CYP3A43
cg04026360	ORC2
cg04027302	LGALS8
cg04037372	PTDSS2
cg04041880	NMNAT3
cg04045171	Unknown_region
cg04045881	CFAP57
cg04045987	SLC6A15
cg04048452	PLA2G4A
cg04048461	Unknown_region
cg04048472	CDK14
cg04049654	ABCD3
cg04053157	CCSER1
cg04054187	CCNY
cg04055779	Unknown_region
cg04057163	LOC102723604
cg04057163	GNG2
cg04058910	ANO4
cg04062739	ARPC2
cg04064241	C4orf31
cg04067803	CCDC85A
cg04071697	KANSL3
cg04072728	MED27
cg04073614	IPO5
cg04074650	RBL1
cg04074849	SAP30BP
cg04077687	SEPT11
cg04080791	MON2
cg04081835	Unknown_region
cg04082617	Unknown_region
cg04086327	USP42
cg04087391	ERICH1
cg04087701	GARS
cg04092803	LRCH1
cg04093155	PCK1
cg04094829	CUX1
cg04095527	DOK6
cg04098985	EXTL2
cg04099158	C7orf10
cg04102556	RALB
cg04108328	ESCO2
cg04109663	C1orf21
cg04111063	SLC38A4
cg04112523	PPIG
cg04113124	TMED11P
cg04116643	CFDP1
cg04117387	Unknown_region
cg04120229	Unknown_region
cg04122027	DCDC1
cg04122422	ARHGAP32
cg04124690	WDFY3
cg04125303	Unknown_region
cg04127025	Unknown_region
cg04127262	MIR548AE2
cg04127262	LONP2
cg04127262	MIR5095
cg04129780	Unknown_region
cg04131405	DLX4
cg04132292	Unknown_region
cg04135075	SS18
cg04137447	GNAQ
cg04143801	LINC01572
cg04145307	UNKL
cg04145984	WDR89
cg04146588	Unknown_region
cg04146883	PHF21A
cg04147657	C18orf32
cg04147657	RPL17-C18orf32
cg04147990	Unknown_region
cg04149084	DNAJC27-AS1
cg04150276	GNPNAT1
cg04151649	Unknown_region
cg04152196	PDE7B
cg04155095	EBF1
cg04155798	Unknown_region
cg04156357	C2orf48
cg04156643	Unknown_region
cg04156897	N4BP2L2
cg04162413	PEX1
cg04163391	KIF1A
cg04165004	XYLT1
cg04165366	ASAP1
cg04166548	AHCYL1
cg04172656	GOLGA4
cg04173161	GOPC
cg04174710	Unknown_region
cg04175059	Unknown_region
cg04178995	LOC102725079
cg04185755	TNNI3K
cg04185755	FPGT-TNNI3K
cg04185997	Unknown_region
cg04191593	ARMC4
cg04192019	CD2AP
cg04192258	SLC37A1
cg04194288	Unknown_region
cg04194457	SUMO1P1
cg04195863	SNRPN
cg04195863	SNURF
cg04197898	Unknown_region
cg04206797	SRCIN1
cg04212478	Unknown_region
cg04213522	C14orf50
cg04214055	UMPS
cg04214660	C15orf41
cg04217162	KIAA0368
cg04222924	GAP43
cg04223131	CDYL
cg04226314	DHX37
cg04229820	RGS13
cg04230594	EFCAB7
cg04230594	DLEU2L
cg04232484	NEXN-AS1
cg04232484	NEXN
cg04236133	Unknown_region
cg04236679	NEDD4
cg04237942	FASTKD2
[truncated: 10,164 more rows]
